# Supplementary material for: Online Prevention Aimed at Lifestyle Behaviors: A Systematic Review of Reviews
Source: J Med Internet Res. 2013 Jul 16;15(7):e146. doi: 10.2196/jmir.2665 (PMC3714003; doi:10.2196/jmir.2665)
Supplement: Supplementary file 3 [file jmir_v15i7e146_app3.xlsx]

## Sheet: Sheet1
Multimedia Appendix 3. Quality assessment of included studies
Study	SR/M	A1	R1A	R1B	R1C	RT1	A2	R2A	R2B	R2C	RT2	A3	R3A	R3B	R3C	R3D	R3E	RT3	A4	R4A	R4B	R4C	R4D	RT4	A5	R5A	R5B	R5C	R5D	RT5	A6	R6A	R6B	R6C	RT6	A7	R7A	R7B	R7C	R7D	RT7	A8	R8A	R8B	R8C	R8D	RT8	A9	R9A
Harris et al. (2011)	M	1	1	1	0	3	1	1	1	1	4	1	1	1	1	1	0	4	0	0	0	1	0	2	1	1	1	1	1	4	1	1	1	1	4	1	1	1	1	1	4	0	1	0	0	0	1	1	0
Hamel et al. (2012)	SR	0	0	1	1	3	1	1	0	1	3	0	1	1	1	0	1	4	1	1	1	0	0	3	0	1	0	1	0	2	1	1	1	1	4	0	0	1	1	0	2	0	0	0	0	0	1	NA	0
Lua et al. (2012)	SR	0	0	1	0	2	0	0	0	0	1	0	1	1	1	0	0	3	0	0	1	0	0	2	0	1	0	0	0	1	1	1	1	0	3	0	0	1	1	0	2	0	0	0	0	0	1	NA	0
Davies et al. (2012)	M	0	0	1	0	2	1	1	1	1	4	1	1	1	1	1	0	4	0	0	1	0	0	2	0	1	0	1	0	2	1	1	1	1	4	0	0	1	1	1	3	1	1	1	0	0	2	1	0
Lau et al. (2011)	SR	0	0	1	0	2	1	1	0	0	2	0	1	1	1	0	0	3	0	0	1	0	0	2	0	1	0	1	0	2	1	1	1	1	4	0	0	1	1	1	3	1	1	1	0	0	2	NA	0
LaPlante et al. (2011)	SR	0	0	1	0	2	1	1	1	1	4	1	1	1	1	1	0	4	0	0	1	0	0	2	0	1	0	1	0	2	1	1	1	1	4	0	0	1	1	1	3	1	1	1	0	0	2	NA	0
Hamel et al. (2011)	SR	0	0	1	1	3	1	1	1	0	3	1	1	1	1	1	0	4	1	1	1	1	1	4	0	1	0	1	0	2	1	1	1	1	4	0	0	1	1	1	3	0	1	0	0	0	1	NA	0
Van den Berg et al. (2007)	SR	0	0	1	0	2	1	1	0	0	2	0	1	1	1	0	0	3	0	0	1	1	0	3	0	1	0	1	0	2	1	1	1	1	4	0	0	1	1	1	3	0	1	0	0	0	1	NA	0
Vandelanotte et al. (2007)	SR	0	0	1	0	2	0	0	1	1	3	0	1	1	1	0	0	3	0	0	1	0	0	2	0	1	0	1	0	2	1	1	1	1	4	0	0	1	1	0	2	0	0	0	0	0	1	NA	0
Bewick et al. (2008)	SR	0	0	1	0	2	1	1	1	1	4	1	1	1	1	1	0	4	0	0	1	0	1	3	0	1	0	1	0	2	1	1	1	1	4	0	0	1	0	1	2	0	1	0	0	0	1	NA	0
Riper et al. (2009)	M	0	0	1	0	2	1	1	1	1	4	1	1	1	1	1	0	4	0	0	1	0	1	3	0	1	0	0	0	1	1	1	1	1	4	0	0	1	1	1	3	1	1	1	0	0	2	1	0
Vernon (2010)	SR	0	0	0	0	1	0	0	0	0	1	0	1	0	1	1	1	4	0	0	0	0	0	1	0	1	0	0	0	1	1	1	1	1	4	0	0	1	0	0	1	0	0	0	0	0	1	NA	0
White et al. (2010)	SR	0	0	1	0	2	1	1	0	0	2	0	1	1	1	0	0	3	0	0	1	0	0	2	0	0	0	1	0	1	1	1	1	1	4	0	0	1	1	0	2	0	0	0	0	0	1	NA	0
Riper et al. (2011)	M	0	0	1	1	3	1	1	1	1	4	1	1	1	1	1	0	4	0	0	1	0	1	3	0	1	0	1	0	2	1	1	1	1	4	0	0	1	1	1	3	0	1	0	0	0	1	1	0
Myung et al. (2009)	M	0	0	1	0	2	1	1	1	1	4	0	1	1	1	0	0	3	0	0	1	0	1	3	0	1	0	1	0	2	1	1	1	1	4	0	0	1	1	1	3	1	1	1	0	0	2	1	0
Shahab & McEwen (2009)	M	0	0	1	0	2	0	0	0	0	1	0	1	1	0	1	0	3	0	0	1	0	0	2	0	1	0	0	0	1	1	1	1	1	4	0	0	1	1	0	2	0	1	0	0	0	1	NA	0
Civljak et al. (2010)	M	0	0	1	0	2	1	1	1	1	4	1	1	1	1	1	1	4	1	1	1	0	1	4	1	1	1	1	1	4	1	1	1	1	4	0	0	1	1	0	2	0	0	0	0	0	1	NA	0
Hutton et al. (2011)	SR	0	0	1	0	2	1	1	1	1	4	0	1	1	0	1	1	4	0	0	1	0	1	3	0	1	0	0	0	1	1	1	1	1	4	0	0	1	1	1	3	0	1	0	0	0	1	NA	0
Chen et al. (2012)	M	1	1	1	0	3	1	1	1	1	4	1	1	1	1	1	0	4	0	0	1	0	1	3	1	1	1	1	1	4	1	1	1	1	4	1	1	1	1	1	4	1	1	1	0	0	2	1	0
Noar et al. (2009)	M	0	0	1	0	2	1	1	1	1	4	0	1	1	0	1	0	3	1	1	1	0	0	3	0	1	0	1	0	2	1	1	1	1	4	0	0	1	1	0	2	0	0	0	0	0	1	1	0
Weinstein (2006)	SR	0	0	1	0	2	0	0	0	0	1	0	1	1	0	0	0	2	0	0	1	0	0	2	0	1	0	1	0	2	1	1	1	1	4	0	0	1	0	0	1	0	0	0	0	0	1	NA	0
Saperstein et al. (2007)	SR	0	0	1	0	2	0	0	0	0	1	0	1	0	0	0	0	1	0	0	0	0	0	1	0	1	0	0	0	1	1	1	1	1	4	0	0	1	1	0	2	0	0	0	0	0	1	NA	0
Maon et al. (2012)	M	0	0	1	0	2	1	1	1	1	4	0	1	1	0	1	0	3	0	0	1	0	0	2	0	1	0	0	0	1	1	1	1	1	4	0	0	1	0	0	1	0	0	0	0	0	1	1	0
Fry et al. (2009)	SR	0	0	1	0	2	0	0	0	0	1	0	1	1	0	1	0	3	0	0	0	0	0	1	0	1	0	0	0	1	1	1	1	1	4	0	0	1	0	1	2	0	1	0	0	0	1	NA	0
An et al. (2009)	SR	0	0	1	0	2	0	0	0	0	1	1	1	1	1	1	0	4	0	0	1	0	0	2	0	1	0	0	0	1	1	1	1	1	4	0	0	1	1	0	2	0	0	0	0	0	1	NA	0
Neve et al. (2010)	M	0	0	1	0	2	1	1	1	1	4	0	1	1	0	1	0	3	1	1	1	0	0	3	0	1	0	1	0	2	1	1	1	1	4	1	1	1	1	1	4	1	1	1	0	0	2	1	0
Manzoni et al. (2011)	SR	0	0	1	0	2	1	1	0	0	2	0	1	1	0	0	0	2	0	0	0	0	0	1	0	1	0	0	0	1	1	1	1	1	4	0	0	1	1	0	2	0	0	0	0	0	1	NA	0
Aalbers et al. (2011)	SR	0	0	1	0	2	1	1	1	1	4	0	0	1	1	1	1	4	0	0	1	0	0	2	0	1	0	1	0	2	1	1	1	1	4	0	0	1	1	1	3	0	0	0	0	0	1	NA	0
Kodama et al. (2012)	M	0	0	1	1	3	1	1	1	1	4	1	1	1	1	1	1	4	0	0	1	0	1	3	0	1	0	1	0	2	1	1	1	1	4	0	0	1	1	0	2	0	0	0	0	0	1	1	0
Coons et al. (2012)	SR	0	0	1	0	2	1	1	1	1	4	0	1	1	0	0	0	2	0	0	1	0	0	2	0	1	0	1	0	2	1	1	1	1	4	0	0	1	1	0	2	0	0	0	0	0	1	NA	0
Norman et al. (2007)	SR	0	0	1	0	2	1	1	0	0	2	0	1	1	0	1	0	3	0	0	1	0	0	2	0	1	0	0	0	1	1	1	1	1	4	0	0	1	1	1	3	0	1	0	0	0	1	NA	0
Champion et al. (2012)	SR	0	0	1	0	2	1	1	0	0	2	1	1	1	1	1	0	4	0	0	0	0	0	1	0	1	0	1	0	2	1	1	1	1	4	0	0	1	1	1	3	0	0	0	0	0	1	NA	0
Lehto et al. (2011)	SR	0	0	1	0	2	0	0	0	0	1	1	1	1	1	1	0	4	0	0	1	0	0	2	1	1	1	1	1	4	1	1	1	1	4	0	0	1	1	1	3	0	1	0	0	0	1	NA	0
Rooke et al. (2010)	M	0	0	1	0	2	0	0	0	0	1	0	1	1	0	1	0	3	0	0	0	0	0	1	0	1	0	0	0	1	1	1	1	1	4	0	0	1	1	1	3	0	1	0	0	0	1	1	0
Tait et al. (2010)	M	0	0	1	0	2	0	0	0	0	1	0	1	1	0	0	0	2	0	0	0	0	0	1	0	1	0	0	0	1	1	1	1	1	4	0	0	1	1	0	2	0	0	0	0	0	1	1	0
Kelders et al. (2012)	SR	0	0	1	0	2	1	1	1	1	4	1	1	1	1	1	0	4	0	0	1	0	0	2	0	1	0	1	0	2	1	1	1	1	4	0	0	1	0	0	1	0	0	0	0	0	1	NA	0
Donkin et al. (2011)	SR	0	0	1	0	2	0	0	0	0	1	0	1	1	1	0	0	3	0	0	1	0	0	2	0	0	0	1	0	1	0	0	1	1	3	0	0	1	1	0	2	0	0	0	0	0	1	NA	0
Brouwer et al. (2011)	SR	0	0	0	0	1	1	1	1	1	4	0	1	1	1	0	0	3	0	0	0	0	0	1	0	1	0	1	0	2	1	1	1	1	4	0	0	1	1	0	2	0	0	0	0	0	1	NA	0
Crutzen et al. (2011)	SR	0	0	1	0	2	1	1	1	1	4	1	1	1	1	1	0	4	0	0	1	0	0	2	0	1	0	1	0	2	1	1	1	1	4	0	0	1	1	0	2	0	0	0	0	0	1	NA	0
Cugelman et al. (2011)	M	0	0	1	0	2	0	0	0	0	1	1	1	1	1	1	0	4	1	1	1	0	0	3	0	1	0	0	0	1	1	1	1	1	4	0	0	1	1	0	2	0	0	0	0	0	1	1	0
Webb et al. (2010)	M	0	0	1	0	2	0	0	0	0	1	0	1	1	1	0	0	3	1	1	1	0	0	3	0	0	0	1	0	1	1	1	1	1	4	0	0	1	0	0	1	0	0	0	0	0	1	NA	0
Mean						2.09756					2.68293							3.34146						2.21951						1.78049					3.95122						2.36585						1.17073
Standard Deviation						0.43617					1.3498							0.761898						0.821955						0.880687					0.218085						0.798627						0.380949
Legend
SR	Systematic review
M	Meta-analysis
A1…A11	AMSTAR Items (scored as 0 or 1)
R1A…R1C, … R11A…R11C	R-AMSTAR Items (scored as 0 or 1)
RT1…RT11	R-AMSTAR subscale scores (range 1-4)
R-AMSTAR	R-AMSTAR score (range 11-44)
AMSTAR	AMSTAR score (range 0-11)
NA	Not applicable
[truncated: 17 more columns]
